# Supplementary material for: An Immuno-Fragile Profile Is Associated with Mortality Risk in Patients with Chronic Kidney Disease
Source: Biomedicines. 2025 Sep 27;13(10):2370. doi: 10.3390/biomedicines13102370 (PMC12561049; doi:10.3390/biomedicines13102370)
Supplement: Supplementary file 1 [file biomedicines-13-02370-s001.zip]

Archive with 1 entries (1 files):
- biomedicines-3855878-supplementary.pdf
